# Supplementary material for: Risk Factors for Prenatal Anxiety in European Women: A Review
Source: J Clin Med. 2025 May 7;14(9):3248. doi: 10.3390/jcm14093248 (PMC12072564; doi:10.3390/jcm14093248)
Supplement: Supplementary file 1 [file jcm-14-03248-s001.zip]

Archive with 1 entries (1 files):
- jcm-3590136-supplementary.pdf
